# Supplementary material for: Early gestational maternal low-protein diet diminishes hepatic response to fasting in young adult male mice
Source: Sci Rep. 2017 Aug 29;7:9812. doi: 10.1038/s41598-017-10380-4 (PMC5575317; doi:10.1038/s41598-017-10380-4)
Supplement: Supplementary file 2 — Supplementary Dataset [file 41598_2017_10380_MOESM2_ESM.xls]

## Sheet: dataset 1
Dataset 1. Reference gene expression datasets
	GEO accession	tissue	strain	sex	age	nutritional condition	arrays
1	GSE39313	Wild-type liver	C57Bl/6J	male	3 months	fed ad libitum	GSM960682,GSM960683,GSM960684
						fasted 24 hr	GSM960685,GSM960686,GSM960687
2	GSE46495	Wild-type liver	C57BL/6	male	10-12 weeks	ad libitum	GSM1131283, GSM1131284, GSM1131285,GSM1131287
						fasted, 24h	GSM1131298, GSM1131299, GSM1131300, GSM1131300
3	GSE51712	Wild-type liver	C57Bl/6J	male	14-16 weeks	after 24h of normal feeding	GSM1250989, GSM1250990, GSM1250991, GSM1250992
						after 24h of fasting	GSM1250997, GSM1250998, GSM1250999, GSM1251000

## Sheet: dataset 2
Dataset 2. 655 upregulated genes by 24-hr fasting
Gene symbol	Gene ID
Acadl	11363
Acadm	11364
Acadvl	11370
Aco2	11429
Adamts1	11504
Adcy6	11512
Plin2	11520
Adk	11534
Agtr1a	11607
Aim1	11630
Alpl	11647
Aldh3a2	11671
Mat1a	11720
Ap2m1	11773
Apoa4	11808
Apoc2	11813
Aprt	11821
Aqp4	11829
Arg1	11846
Rhob	11852
Arl4a	11861
Arntl	11865
Rab27a	11891
Atp2a2	11938
Slc7a2	11988
Bcap29	12033
Bhmt	12116
Bmp1	12153
Btg1	12226
Tspo	12257
Camk2b	12323
Nr1i3	12355
Cbr1	12408
Ccnd3	12445
Ccng2	12452
Ccrn4l	12457
Cct3	12462
Cct6a	12466
Cdkn1a	12575
Cebpb	12608
Cebpd	12609
Cel	12613
Chd1	12648
Chkb	12651
Inadl	12695
Cirbp	12696
Plk3	12795
Cox17	12856
Cpox	12892
Cpt1a	12894
Cpt1b	12895
Cpt2	12896
Crat	12908
Crcp	12909
Cyp17a1	13074
Cyp2b10	13088
Cyp2c38	13097
Cyp2c39	13098
Cyp3a13	13113
Cyp4a31///Cyp4a10	13117
Cyp4a14	13119
Cyp8b1	13124
Eci1	13177
Ddt	13202
Defb1	13214
Dgat1	13350
Dtnb	13528
Ednrb	13618
Efna5	13640
Ei24	13663
Eif1a	13664
Enc1	13803
Ephx2	13850
Sfxn1	14057
Fabp2	14079
Acsl1	14081
Fgf1	14164
Fh1	14194
Ctgf	14219
Fkbp5	14229
Lpin1	14245
Fmo3	14262
Cidec	14311
Slc37a4	14385
Gata6	14465
Mrps33	14548
Gpd1	14555
Gfra1	14585
Tsc22d3	14605
Gja1	14609
Gnl1	14670
Got1	14718
Gpc1	14733
Grn	14824
Gstt2	14872
Gsto1	14873
Thumpd3	14911
Guk1	14923
Gyk	14933
Hsd17b10	15108
Hal	15109
Ptpn6	15170
Hmgcl	15356
Hmgcs2	15360
Hmga1	15361
Hmox2	15369
Hnf4a	15378
Hnrnpa1	15382
Hp	15439
Hpd	15445
Hprt	15452
Hr	15460
Hspa8	15481
Hsd17b4	15488
Hyal2	15587
Idua	15932
Igfbp1	16006
Igfbp2	16008
Impact	16210
Inhbb	16324
Kif13a	16553
Kif1b	16561
Klf3	16599
Lamb3	16780
Lbp	16803
Lcn2	16819
Ldb1	16825
Ldha	16828
Lgals4	16855
Lmna	16905
Ly6d	17068
Man2a1	17158
Mapkapk2	17164
Mettl1	17299
Mknk2	17347
Mmp14	17387
Mt1	17748
Mt2	17750
Mthfr	17769
Mtnr1a	17773
Mttp	17777
Mtx1	17827
Gadd45b	17873
Nap1l4	17955
Nfkbia	18035
Nmt1	18107
Nnmt	18113
Nr1i2	18171
Nudc	18221
Nup62	18226
Oat	18242
Odc1	18263
Ogdh	18293
Slc25a15	18408
Osmr	18414
Pck1	18534
Furin	18550
Pcsk7	18554
Pctp	18559
Pcx	18563
Peg3	18616
Per1	18626
Pex11a	18631
Pex11b	18632
Pex16	18633
Pfkfb2	18640
Abcb4	18670
Por	18984
Ppargc1a	19017
Scand1	19018
Ppm1a	19042
Prox1	19130
Psap	19156
Cyth1	19157
Psmb4	19172
Psmc1	19179
Psmc3	19182
Psmd4	19185
Pex19	19298
Abcd4	19300
Ranbp2	19386
Rasd1	19416
Rbm3	19652
Rbmx	19655
Rdh16	19683
Rfx1	19724
Polr1a	20019
S100a10	20194
Acsm3	20216
Sec23a	20334
Sgk1	20393
Sorbs3	20410
St3gal5	20454
Cox7a2l	20463
Skil	20482
Slc19a1	20509
Slc1a2	20511
Slc22a3	20519
Slc22a5	20520
Slc4a1ap	20534
Slc8a1	20541
Serpina3n	20716
Serpina3m	20717
Sult1e1	20860
Sult1a1	20887
Supt5	20924
Tbrg1	21376
Tcp1	21454
Tcte3	21647
Tg	21819
Ift88	21821
Thbs2	21826
Trim24	21848
Tfrc	22042
Ttc3	22129
Uxt	22294
Vamp8	22320
Vnn1	22361
Ncbp1///Xpa	22590
Zfp36	22695
Adam23	23792
Bace1	23821
Dido1	23856
Gadd45g	23882
Mgll	23945
Eci2	23986
Psmc4	23996
Decr2	26378
Map2k7	26400
Psma7	26444
Slc27a1	26457
Slc27a2	26458
Vnn3	26464
Cln8	26889
Cops6	26893
Acot1	26897
Deb1	26901
Serinc3	26943
Omd	27047
Asns	27053
Ncoa4	27057
Pla2g7	27226
Pdk4	27273
Golga5	27277
Tbl2	27368
Slc25a10	27376
Abcf3	27406
Tango2	27883
Gfm1	28030
Agpat3	28169
Slco1a4	28250
Pmm1	29858
Timm10	30059
Tor1a	30931
Tor1b	30934
Tor3a	30935
Rnf19a	30945
Aass	30956
Ttpa	50500
Rgs1	50778
Slc25a13	50799
Hnrnpdl	50926
Ech1	51798
Klhl7	52323
Ppp2r2d	52432
Cpsf4l	52670
Slc52a2	52710
Lurap1l	52829
Sult1d1	53315
Cntnap1	53321
Dctn3	53598
Map3k6	53608
Gal3st1	53897
Atxn10	54138
Cyhr1	54151
Slc4a4	54403
Abhd2	54608
Tbc1d8	54610
Fmo2	55990
Tmem131	56030
Lgals8	56048
Cyp39a1	56050
Ftsj3	56095
Pigp	56176
Gde1	56209
Atl2	56298
Txnip	56338
Cyb561d2	56368
Chp1	56398
Syncrip	56403
Clip1	56430
Serinc1	56442
Suclg1	56451
Foxo1	56458
Fgf21	56636
Mlycd	56690
Rabgef1	56715
Tdo2	56720
Slc25a20	57279
Psmd8	57296
Mrps31	57312
As3mt	57344
Plin4	57435
Tacc2	57752
Ptplad1	57874
Angptl4	57875
Asic5	58170
Sall1	58198
Cdc42ep5	58804
Treh	58866
Fam13a	58909
Ackr2	59289
Trp53inp1	60599
Lpin2	64898
Zfand6	65098
Rogdi	66049
Apoa5	66113
Dnajc30	66114
Fbxo36	66153
Mustn1	66175
Nat9	66176
Fam134b	66270
Smim8	66291
Pla2g12a	66350
Rtfdc1	66404
Arrdc4	66412
Pam16	66449
Ptpmt1	66461
Ndufb3	66495
Crls1	66586
Gemin2	66603
Cdip1	66626
Sbds	66711
Map1lc3a	66734
Etfdh	66841
Pnpla2	66853
Riok3	66878
Baiap2l1	66898
Sdhd	66925
Plin5	66968
Luc7l	66978
Pole4	66979
Tmem134	66990
Use1	67023
Dnajb4	67035
Mon2	67074
2310039H08Rik	67101
Bfar	67118
Tspan31	67125
Psmd9	67151
Retsat	67442
Map1lc3b	67443
Decr1	67460
Mmd	67468
Abhd15	67477
Get4	67604
Lyrm5	67636
Slc38a2	67760
Pllp	67801
Dcxr	67880
Tmem100	67888
Coa6	67892
Tmem86a	67893
Ppa1	67895
Atp5s	68055
Denr	68184
Ndufa5	68202
Fam195a	68241
Slc25a22	68267
Stt3b	68292
Vps53	68299
Tsr3	68327
Golt1a	68338
Arel1	68497
Cgref1	68567
Trp53inp2	68728
Aspscr1	68938
Znfx1///1500012F01Rik	68949
1810010H24Rik	69066
Vkorc1l1	69568
Hilpda	69573
Cmbl	69574
Rpain	69723
Rab43	69834
2010003K11Rik	69861
Slc25a32	69906
Tut1	70044
Odf3b	70113
Bhlhb9	70237
Psmd1	70247
Qpct	70536
Nipal1	70701
Kdsr	70750
Prpf3	70767
Nudt4	71207
Spata24	71242
Rbks	71336
Aifm2	71361
Bcor	71458
Optn	71648
Slc41a3	71699
Klhdc3	71765
Tha1	71776
Wdr34	71820
Ppapdc1b	71910
Zbed5	71970
Dnmbp	71972
Sulf2	72043
1810055G02Rik	72056
Ddhd2	72108
Tdrp	72148
Dusp3	72349
Brap	72399
Slc16a10	72472
Hsdl2	72479
2700097O09Rik	72658
Ttc19	72795
Prkrir	72981
Insig2	72999
Tgfbrap1	73122
Tmed5	73130
Prrc1	73137
Sppl2b	73218
Dcaf4	73828
Arsg	74008
Dmgdh	74129
Ehhadh	74147
Acot12	74156
Gtf2e1	74197
Cltb	74325
Ranbp10	74334
Gzf1	74533
Ocstamp	74614
Ddit4	74747
4930506C21Rik	75060
Nop14	75416
Oplah	75475
Slc10a6	75750
Ipo4	75751
Rab30	75985
Gpt	76282
Fbxo31	76454
Ip6k2	76500
Mfsd2a	76574
Msi2	76626
Srxn1	76650
1700039E15Rik	76713
Klhdc10	76788
2410131K14Rik	76792
Lrg1	76905
Hnrnpm	76936
Nt5c2	76952
Mrap	77037
Atg16l1	77040
Chst15	77590
Prelid2	77619
Apex2	77622
Sbf1	77980
Htra3	78558
Desi2	78825
Wrnip1	78903
Dlst	78920
Zxdc	80292
Pacsin3	80708
Kank3	80880
Trim2	80890
Arl4d	80981
Rbm5	83486
Dnaja3	83945
Nrg4	83961
Glrx	93692
Acox2	93732
Dtnbp1	94245
Tmem62	96957
A430005L14Rik	97159
Nucks1	98415
Ubac1	98766
Tmem56	99887
Rusc2	100213
Slc15a4	100561
N4bp2l1	100637
Mir671///Chpf2	100910
Unc45a	101869
Smim19	102032
Sec14l4	103655
Tmed4	103694
Inca1	103844
Gldc	104174
Slc25a47	104910
Amigo2	105827
Lars	107045
Trpt1	107328
Brms1	107392
Atf5	107503
Ece2	107522
Jmjd6	107817
Baiap2	108100
Eif4ebp3	108112
Galnt2	108148
Gpt2	108682
Pttg1ip	108705
Atad3a	108888
Fam73b	108958
Pgm3	109785
Asl	109900
Amy2a5	109959
Gusb	110006
Sec13	110379
Acat1	110446
Etfb	110826
Chrna2	110902
Acaa1a	113868
Npnt	114249
Lyve1	114332
Hsd17b11	114664
Afg3l1	114896
Ivns1abp	117198
Gjc3	118446
Dclre1b	140917
Stard5	170460
Mfn2	170731
Mtmr4	170749
Acbd3	170760
Acot8	170789
Tram2	170829
Acot2	171210
Acot3	171281
Acot4	171282
Bcas3	192197
Hspa1a///Hspa1b	193740
Eme2	193838
Igsf11	207683
Dot1l	208266
Creb3l3	208677
Acnat2	209186
Trp53bp2	209456
Dhtkd1	209692
Tmc7	209760
Nomo1	211548
AA986860	212439
Catsper2	212670
Chpt1	212862
Slc45a3	212980
Nudt18	213484
Tmem82	213989
Prmt7	214572
Sidt2	214597
Rhbdd2	215160
Tmem120a	215210
Sec22c	215474
Ilvbl	216136
Tmem259	216157
Agap2	216439
Camta2	216874
Slc16a5	217316
Ubxn2a	217379
4933426M11Rik	217684
Mfsd7c	217721
Ahsa1	217737
Paip1	218693
3830406C13Rik	218734
Ube2e2	218793
2012-03-05	223455
Dcaf13	223499
Naprt	223646
Nrbp2	223649
Sun2	223697
Pim3	223775
Tfb1m	224481
Abcc10	224814
Rrp36	224823
Lims2	225341
Ubxn1	225896
Wbp1l	226178
Yod1	226418
Zfp281	226442
Cnst	226744
Lpgat1	226856
Tmem203	227615
Trub2	227682
Cerkl///Itga4	228094
Fitm2	228859
Tm4sf4	229302
Prune	229589
Ciart	229599
Ahcyl1	229709
Coq3	230027
Slc25a51	230125
Aldob	230163
Acer2	230379
AU022252	230696
Pabpc4	230721
Gnl2	230737
Serinc2	230779
Sesn2	230784
Hadhb	231086
Atp10d	231287
Agpat9	231510
Sds	231691
Naa25	231713
Plekha8	231999
Elmod3	232089
Dcun1d3	233805
Fus	233908
Tat	234724
Zfp612	234725
Foxred1	235169
Zbtb16	235320
Fam214a	235493
Glyctk	235582
Acaa1b	235674
Rsad1	237926
Gm4952	240549
Slc35g1	240660
Rbm45	241490
Klhl21	242785
Tsku	244152
Sdsl	257635
Fam107a	268709
Ahcy	269378
Epb4.1	269587
Clpx	270166
Fam131c	277743
Tmtc2	278279
Kiss1	280287
Sf3b2	319322
Zfp672	319475
Pced1a	319513
Glt1d1	319804
Cobll1	319876
Nceh1	320024
E230001N04Rik	320187
Rasgef1b	320292
Slc35e2	320541
Dennd5b	320560
Pptc7	320717
Fastkd1	320720
Zhx3	320799
A330023F24Rik	320977
Gm826	329554
Cox6b2	333182
Acss3	380660
Parl	381038
Tatdn2	381801
Slc25a34	384071
Irs2	384783
Itprip	414801
Akap7	432442
Fam169b	434197
Zfp213	449521
Gm10052	654467
Cyp4a31	666168
Gm15441	100038464
Gm15401	100038714
Gm3579	100041932

## Sheet: dataset 3
Dataset 3. 781 downregulated genes by 24-hr fasting
Gene symbol	Gene ID
Abca2	11305
Aco1	11428
Chrna4	11438
Actb	11461
Acta2	11475
Adh1	11522
Adra1b	11548
Aif1	11629
Alas2	11656
Aldoc	11676
Akr1b3	11677
Apobec1	11810
Aqp8	11833
Arf5	11844
Arhgap6	11856
Arhgdib	11857
Arpc1b	11867
Art2b	11872
Arsb	11881
Asah1	11886
Asgr2	11890
Atf4	11911
Atm	11920
Atpif1	11983
Bach2	12014
Glb1	12091
Zfp36l1	12192
C1qb	12260
C6	12274
C9	12279
Anxa2	12306
Calm3	12315
Car8	12319
Car1	12346
Car3	12350
Car5a	12352
Casp1	12362
Casp3	12367
Casp7	12369
Serpina6	12401
Ccnd1	12443
Ccnd2	12444
Cdh1	12550
Cdk2	12566
Ces1g	12623
Ckb	12709
Cldn2	12738
Cmah	12763
Ccr5	12774
Cnih1	12793
Cnp	12799
Col14a1	12818
Col3a1	12825
Dpysl2	12934
Cs	12974
Ctsb	13030
Cxadr	13052
Cyba	13057
Cyp26a1	13082
Cyp2c29	13095
Cyp2c40	13099
Cyp51	13121
Dab2	13132
Dbi	13167
Dbp	13170
Dck	13178
Gadd45a	13197
Ddost	13200
Slc25a1	13358
Dhcr7	13360
Dnase1l3	13421
Reep5	13476
Dpp4	13482
Dsg1a	13510
Dyrk1b	13549
E2f1	13555
Ebp	13595
S1pr1	13609
Eef2k	13631
Efna1	13636
Efna3	13638
Egfr	13649
Emr1	13733
Enpep	13809
Erbb4	13869
Ces1e	13897
Ces3b	13909
Evi2a	14017
F10	14058
F2r	14062
Fasn	14104
Fcer1g	14127
Fcgr1	14129
Fdft1	14137
Fdx1	14148
Lgr5	14160
Fgfr3	14184
Fmn1	14260
Folr2	14276
Slc6a13	14412
Gamt	14431
Gas2	14453
Gbp2b	14468
Gbp2	14469
Gcnt2	14538
B4galt1	14595
Ghr	14600
Gjb1	14618
Gclc	14629
Gm2a	14667
Gna14	14675
Gpc4	14735
Nr3c1	14815
Gsta1	14857
Gsta2	14858
Gsta3	14859
Gsta4	14860
Gstm1	14862
Gstm2	14863
Gstm3	14864
Gstm4	14865
Gstm5	14866
Gstm6	14867
Cfap20	14894
H2-Aa	14960
H2-Ab1	14961
H2-Eb1	14969
H2-DMa	14998
H2-Q10	15007
Hao1	15112
Hes1	15205
Foxq1	15220
Hmgcr	15357
Onecut1	15379
Hsd11b1	15483
Hsd17b2	15486
Hsd17b7	15490
Hsd3b2	15493
Hsd3b3	15494
Hsd3b4	15495
Hsd3b5	15496
Ndst1	15531
Id2	15902
Id3	15903
Idh1	15926
Irgm1	15944
Ifi47	15953
Igfals	16005
Cyr61	16007
Ihh	16147
Cd74	16149
Il13ra1	16164
Il15	16168
Il18	16173
Lrig1	16206
Inhba	16323
Irf1	16362
Irf2	16363
Khk	16548
Fabp5	16592
Lama3	16774
Laptm5	16792
Ldlr	16835
Lect2	16841
Lgals1	16852
Lifr	16880
Lpl	16956
Lrpap1	16976
Lss	16987
Alad	17025
Ly6e	17069
Ly86	17084
Lyz2	17105
Lyz1	17110
Masp1	17174
Mbl2	17195
Mcl1	17210
Mcm4	17217
Mcm5	17218
Mcm6	17219
Rdh11	17252
Cxcl9	17329
Mme	17380
Mmp15	17388
Me1	17436
Msh6	17688
Mug2	17837
Mvk	17855
Myh9	17886
Nab1	17936
Ncam2	17968
Nedd9	18003
Nfe2	18022
Nfib	18028
Nfyb	18045
Klk1b4	18048
Ngfr	18053
Nid2	18074
Ninj1	18081
Nqo2	18105
Slc11a1	18173
Nrp1	18186
Nsdhl	18194
Sigmar1	18391
Orm1	18405
Otc	18416
P2rx4	18438
Pdcd4	18569
Pemt	18618
Pik3r1	18708
Pikfyve	18711
Pklr	18770
Pml	18854
Pola1	18968
Pold2	18972
Pole	18973
Pparg	19016
Ppib	19035
Psmb10	19171
Psme2	19188
Pstpip2	19201
Pter	19212
Pth1r	19228
Tmsb10	19240
Tmsb4x	19241
Ptprf	19268
Rab17	19329
Rasgrp1	19419
Rbbp4	19646
Rbp1	19659
Rdx	19684
Rgn	19733
Mrpl23	19935
Rps6ka1	20111
Rrm1	20133
Rsu1	20163
S100a11	20195
Saa4	20211
Scd1	20249
Scnn1a	20276
Ccl9	20308
Frrs1	20321
Sec61g	20335
Exoc4	20336
Selenbp1	20341
Selenbp2	20342
Selplg	20345
Sema4a	20351
St6gal1	20440
Slc22a1	20517
Slc25a17	20524
Hltf	20585
Smpd1	20597
Siglec1	20612
Plk2	20620
Sort1	20661
Sparc	20692
Spp1	20750
Sqle	20775
Srebf1	20787
Aurkb	20877
Bhlhe40	20893
Stxbp4	20913
Sdc3	20970
Syt1	20979
Slc6a6	21366
Tbxas1	21391
Tcea3	21401
Inmt	21743
Zfand3	21769
Tfpi2	21789
Tsc22d1	21807
Tgm1	21816
Tgm2	21817
Thrsp	21835
Tk1	21877
Tkt	21881
Tnfaip2	21928
Tpp2	22019
Traf3	22031
Tuba1a	22142
Tuba1b	22143
Tuba1c	22146
Tubb5	22154
Txn1	22166
Tyrobp	22177
Uox	22262
Vegfb	22340
Wbp1	22377
Xbp1	22433
Zfp101	22643
Zfp39	22698
Cd52	23833
Oasl2	23962
Papss1	23971
Tiam2	24001
Slc35a1	24060
Zeb2	24136
Aldh1a7	26358
Cetn2	26370
Fgd2	26382
Adh4	26876
Gcat	26912
Slc9a3r1	26941
Irf5	27056
Dbf4	27214
Msrb1	27361
Hsd17b6	27400
Abca8b	27404
Abca3	27410
Abcb11	27413
Abcc6	27421
Nrep	27528
Slco1a1	28248
Slco1b2	28253
Tpk1	29807
Bcar3	29815
Tnfrsf19	29820
Smtn	29856
Ulk2	29869
Nox4	50490
Scly	50880
Chek2	50883
H2afz	51788
Clec4f	51811
Hn1l	52009
Slc46a1	52466
Nit2	52633
Echdc1	52665
Ldhd	52815
Sgsm1	52850
Sdcbp	53378
Irf7	54123
Lsr	54135
Irf6	54139
Avpr1a	54140
Elovl1	54325
Hgfac	54426
Unc93b1	54445
Nfat5	54446
Atp8b1	54670
Tyk2	54721
Hes6	55927
Gbp3	55932
Slc1a4	55963
Samhd1	56045
Mad2l1	56150
Abcb10	56199
Styx	56291
Ggcx	56316
Hsd17b12	56348
Cpb2	56373
Copz1	56447
Zbtb20	56490
Crtap	56693
Tulp2	56734
Ube2l6	56791
Nsmf	56876
Dexi	58239
0610007P14Rik	58520
Mlxipl	58805
Sqrdl	59010
Nek6	59126
Acss2	60525
Cd274	60533
Fn3k	63828
Cyp4f14	64385
Tspan4	64540
Keg1	64697
Lima1	65970
Asph	65973
Cndp2	66054
Ppih	66101
Cxcl16	66102
Cml1	66116
Fkbp11	66120
Ifitm3	66141
Sec61b	66212
Msmo1	66234
Osgep	66246
Ostc	66357
Ergic3	66366
Nudt2	66401
Cyb5b	66427
Hamp2	66438
Mgst3	66447
Rnf181	66510
Mis18a	66578
Rnf186	66825
Wdr45b	66840
Acadsb	66885
Pxdc1	66895
Proz	66901
Pqlc1	66943
Tmx2	66958
Fam188a	66960
Slc25a23	66972
Polr3k	67005
Oma1	67013
Ift27	67042
Pgp	67078
Gatm	67092
Dynlt3	67117
Pdzk1ip1	67182
Cmtm6	67213
Uqcc2	67267
Eri1	67276
Qprt	67375
Ssr3	67437
Ergic1	67458
Eepd1	67484
Polr3g	67486
Zfand4	67492
Nudt7	67528
Lrp2bp	67620
Rnf125	67664
Slc25a37	67712
Iah1	67732
Aadac	67758
Vwa5a	67776
Rab32	67844
Echdc3	67856
Wfdc1	67866
Setd8	67956
Tmx3	67988
Hist1h2bc	68024
Mid1ip1	68041
Chac2	68044
Serpina12	68054
Dusp19	68082
Ebpl	68177
Hyi	68180
Rpa3	68240
Kdelc2	68304
Gstm7	68312
Nrn1	68404
Adipor2	68465
Gpr155	68526
Pmvk	68603
1110012L19Rik	68618
Lrrc16a	68732
1190002N15Rik	68861
Xrcc6bp1	68876
Chac1	69065
Tmem97	69071
Sult1c2	69083
Ptms	69202
Ddah1	69219
Rfc3	69263
Dcps	69305
Zfp932	69504
Avpi1	69534
Bst2	69550
Rhou	69581
Ap5s1	69596
Trip13	69716
Bdh2	69772
Tprkb	69786
Tmem30a	69981
Mcm10	70024
Sdr9c7	70061
Mettl7a1	70152
Ogfrl1	70155
Abhd17c	70178
Ccbl1	70266
Iyd	70337
Mipep	70478
Slc35d2	70484
Tmtc4	70551
Fam213a	70564
Tmem144	70652
4931406C07Rik	70984
Asun	71177
Foxn3	71375
Cyp2u1	71519
Rarres2	71660
Slc46a3	71706
Aox3	71724
Tmprss6	71753
Ugt2b1	71773
Plekhf2	71801
Pdilt	71830
Osgin1	71839
Pdia6	71853
Apol9b	71898
Esco2	71988
Cotl1	72042
Anks4b	72074
Cyp2c55	72082
Ugt2a3	72094
Dusp11	72102
Jmjd8	72106
Rfc5	72151
Nsun4	72181
Tram1	72265
Ces2g	72361
Cwf19l1	72502
Lin9	72568
Ttc39c	72747
Mblac2	72852
Slc22a23	73102
Clec4a3	73149
Tm7sf2	73166
Pcdh18	73173
3110082I17Rik	73212
Als2	74018
Brip1os	74038
Nuak2	74137
Uba7	74153
Rnd3	74194
Acsl3	74205
Gale	74246
Gvin1	74558
Dhcr24	74754
Tmem180	75146
Rnf19b	75234
Arl5a	75423
1700001C19Rik	75462
Nhej1	75570
Tmem14a	75712
Adal	75894
Slc38a3	76257
Fads1	76267
Pcolce2	76477
Abhd14b	76491
Prss8	76560
Spcs3	76687
Mospd2	76763
Wdyhv1	76773
Cers2	76893
2810007J24Rik	76971
Il33	77125
Yif1b	77254
Agl	77559
Mmab	77697
Lbh	77889
2810055G20Rik	77994
Cutal	77996
Nxpe2	78252
Snrnp25	78372
Lsm6	78651
Aacs	78894
Ern1	78943
Gpr146	80290
Fam20c	80752
Ctns	83429
Wdr6	83669
Akr1c6	83702
Sucnr1	84112
Pla1a	85031
2012-09-14	93684
Cpn1	93721
Mpv17l	93734
Clec2h	94071
Nans	94181
Srd5a2	94224
C77080	97130
Deptor	97998
Lbr	98386
Rabif	98710
AI182371	98870
Fgg	99571
Pcsk9	100102
Ugt2b34	100727
Slco2b1	101488
Hsd3b7	101502
Psip1	101739
Mapkapk3	102626
Cd276	102657
Rpn1	103963
Gck	103988
Adcy4	104110
Acly	104112
Zfp120	104348
Slc16a6	104681
Pld4	104759
Slc17a3	105355
Akr1c14	105387
Pkdcc	106522
Gramd3	107022
Cyp2c50	107141
Glyat	107146
Kank1	107351
Hat1	107435
Acaca	107476
Haao	107766
Lin7a	108030
Prkaa2	108079
Pip4k2b	108083
Slc22a7	108114
Edem2	108687
Supt3	109115
Ube2q2	109161
Acy1	109652
Ampd2	109674
Actn1	109711
Cyb5r3	109754
F11	109821
Pygl	110095
Raf1	110157
Fdps	110196
C8b	110382
Qdpr	110391
Ly6a	110454
Acat2	110460
Cebpe	110794
Egln3	112407
Clic1	114584
Derl2	116891
Acsm1	117147
Tirap	117149
Steap4	117167
Hnmt	140483
Asb13	142688
Elovl6	170439
Stard4	170459
Pilrb1	170741
Bco2	170752
Timd2	171284
Mvd	192156
Tmlhe	192289
Mtmr11	194126
Rbms3	207181
C2cd2	207781
Mob3a	208228
Hmgcs1	208715
Daam1	208846
Samd9l	209086
Shank2	210274
Tifa	211550
Tfdp2	211586
Depdc7	211896
Zfyve26	211978
Gsap	212167
Paox	212503
Sh3bgrl2	212531
Iffo2	212632
Aldh4a1	212647
Pm20d1	212933
Rassf4	213391
Slc44a3	213603
Arhgap29	214137
Zcchc6	214290
Tmem51	214359
Gm4788	214403
Slc36a1	215335
Rnpep	215615
Socs2	216233
Mettl25	216292
Ugp2	216558
Flcn	216805
Dhrs7b	216820
Gltpd2	216871
Nr1d1	217166
Abca8a	217258
Serpina10	217847
Cdc14b	218294
Lhfpl2	218454
Fermt2	218952
Tmem184b	223693
Acat3	224530
Bnip1	224630
Ttc7	225049
Svil	225115
BC021614	225884
Cyp2c70	226105
Erlin1	226144
Habp2	226243
Slc39a10	227059
Ormdl1	227102
Ctdsp1	227292
Dclre1c	227525
BC029214	227622
Gca	227960
4930402H24Rik	228602
Gbp7	229900
C8a	230558
Insig1	231070
Plac8	231507
Slc26a1	231583
Thnsl2	232078
Tmem150a	232086
Hdac11	232232
Stk38l	232533
Mgam	232714
Syne4	233066
Dpy19l3	233115
Lrrk1	233328
Tmem41b	233724
Tufm	233870
Whsc1l1	234135
Ces1f	234564
Cpne2	234577
Ces2e	234673
Zfp809	235047
Sc5d	235293
Topbp1	235559
Tceal1	237052
Gas2l3	237436
Osbpl8	237542
Trhde	237553
Brip1	237911
Erc2	238988
Zfp760	240034
Zfp945	240041
Gm4956	241041
Ralgps1	241308
Fam171b	241520
D630039A03Rik	242484
Klhdc7a	242721
Mctp2	244049
Olfml1	244198
Cyp2r1	244209
Mcph1	244329
Dclk3	245038
Prok1	246691
Ropn1l	252967
Olfr1036	258245
Sntg2	268534
Gulo	268756
3110057O12Rik	269423
Jade1	269424
Acsm5	272428
Tbcel	272589
Timd4	276891
Vsig4	278180
Afm	280662
Hist1h2an	319170
Hist1h2ap	319171
Hist1h2af	319173
Trim12c	319236
A230050P20Rik	319278
Idi1	319554
Syne2	319565
Galm	319625
Slc22a30	319800
Slc17a4	319848
Dock6	319899
Exph5	320051
Iqcb1	320299
Lrig3	320398
Lmbrd2	320506
A630089N07Rik	320586
Serpina4-ps1	321018
Vmo1	327956
AI464131	329828
Tmem120b	330189
Serpina7	331535
Kcp	333088
Cd59b	333883
Slc41a2	338365
Plekhm1	353047
Tlcd2	380712
Tssc1	380752
Atxn7l1	380753
Rmdn2	381110
Xkr9	381246
Mup21	381531
Mir16-1	387134
Primpol	408022
5830428H23Rik	414758
Acsl5	433256
Ociad2	433904
Mn1	433938
Cyp2c67	545288
Ptpn3	545622
C330021F23Rik	546049
9130409I23Rik	619326
Akr1c12	622402
Gm6484	624219
H2-K2	630499
Gbp11	634650
Adh6-ps1	639769
Bin2	668218
Wfdc17	100034251
Ccdc152	100039139
G630090E17Rik	100041085
Gm10639	100042314
Gm20939	100044193
Mir568	100124467
Gm16551	100503019

## Sheet: dataset 4
Dataset 4. PPARa-inducible genes and functional term
	GeneName	Functional term (by Szalowska et al.)	Human gene applicable for GSEA
1	Aifm2	Apoptosis	AIFM2
2	Arel1	Apoptosis	AREL1
3	Bag4	Apoptosis	BAG4
4	Bcl2l13	Apoptosis	BCL2L13
5	Bfar	Apoptosis	BFAR
6	Casp8	Apoptosis	CASP8
7	Dram2	Apoptosis	DRAM2
8	Fas	Apoptosis	FAS
9	Peg3	Apoptosis	PEG3
10	Stk17b	Apoptosis	STK17B
11	Tgm2	Apoptosis	TGM2
12	Slc22a5	Carnitine transporter	SLC22A5
13	Aptx	Cell cycle	APTX
14	Ccnd1	Cell cycle	CCND1
15	Ccng2	Cell cycle	CCNG2
16	Cdkn1a	Cell cycle	CDKN1A
17	Celf2	Cell cycle	CELF2
18	Ctif	Cell cycle	CTIF
19	Gadd45b	Cell cycle	GADD45B
20	Gemin2	Cell cycle	GEMIN2
21	Khdrbs3	Cell cycle	KHDRBS3
22	Nek2	Cell cycle	NEK2
23	Prkdc	Cell cycle	PRKDC
24	Pus10	Cell cycle	PUS10
25	S100a10	Cell cycle	S100A10
26	Spc25	Cell cycle	SPC25
27	Sycp3	Cell cycle	SYCP3
28	Tacc2	Cell cycle	TACC2
29	Thumpd3	Cell cycle	THUMPD3
30	Usp10	Cell cycle	USP10
31	Wee1	Cell cycle	WEE1
32	Xrcc3	Cell cycle	XRCC3
33	Hsd17b11	Cholesterol & sex hormons biosynthesis	HSD17B11
34	Hsd17b12	Cholesterol & sex hormons biosynthesis	HSD17B12
35	Hsd17b7	Cholesterol & sex hormons biosynthesis	HSD17B7
36	Baiap2l1	Cytoskeleton	BAIAP2L1
37	Capn2	Cytoskeleton	CAPN2
38	Csrp3	Cytoskeleton	CSRP3
39	Eps8	Cytoskeleton	EPS8
40	Krt23	Cytoskeleton	KRT23
41	Krt79	Cytoskeleton	KRT79
42	Larp4	Cytoskeleton	LARP4
43	Myom1	Cytoskeleton	MYOM1
44	Pkp2	Cytoskeleton	PKP2
45	Rhobtb1	Cytoskeleton	RHOBTB1
46	Slk	Cytoskeleton	SLK
47	Ssh2	Cytoskeleton	SSH2
48	St5	Cytoskeleton	ST5
49	Adamts15	ECM	ADAMTS15
50	Alpl	ECM	ALPL
51	Angptl4	ECM,Endothelial functions,Inhibition of TG lipases activity	ANGPTL4
52	Arl4a	ECM	ARL4A
53	Bace1	ECM	BACE1
54	Fbf1	ECM	FBF1
55	Galnt2	ECM	GALNT2
56	Hyal1	ECM	HYAL1
57	Hyal2	ECM	HYAL2
58	Igsf11	ECM	IGSF11
59	Igsf5	ECM	IGSF5
60	Inhbe	ECM	INHBE
61	L3hypdh	ECM	L3HYPDH
62	Lamb3	ECM	LAMB3
63	Lgals4	ECM	LGALS4
64	Optn	ECM	OPTN
65	Pvrl2	ECM	NECTIN2
66	Sorbs1	ECM	SORBS1
67	Spon2	ECM	SPON2
68	St3gal5	ECM	ST3GAL5
69	Tfpi2	ECM	TFPI2
70	Vnn1	ECM	VNN1
71	Arl8b	Endocytosis	ARL8B
72	Ehd4	Endocytosis	EHD4
73	Lrp4	Endocytosis	LRP4
74	Mtm1	Endocytosis	MTM1
75	Pdzrn3	Endocytosis	PDZRN3
76	Picalm	Endocytosis	PICALM
77	Plekha8	Endocytosis	PLEKHA8
78	Rin2	Endocytosis	RIN2
79	Trak1	Endocytosis	TRAK1
80	Adtrp	Endothelial functions	ADTRP
81	E2f8	Endothelial functions, Transcription factors	E2F8
82	Lipg	Endothelial functions, Lipid mobilisation	LIPG
83	Nrp2	Endothelial functions	NRP2
84	Crls1	Glycogenolysis & gluconeogenesis	CRLS1
85	Fbp2	Glycogenolysis & gluconeogenesis	FBP2
86	Gyk	Glycogenolysis & gluconeogenesis	GK
87	Ppp1r3g	Glycogenolysis & gluconeogenesis	PPP1R3G
88	Slc16a1	Glycogenolysis & gluconeogenesis	SLC16A1
89	Abcb4	Immunity	ABCB4
90	Ctse	Immunity	CTSE
91	Hilpda	Immunity, Lipid storage	HILPDA
92	Ly6d	Immunity	LY6D
93	Mmd	Immunity	MMD
94	G0s2	Inhibition of TG lipases activity	G0S2
95	Atp6v0a2	Integrity of Golgi	ATP6V0A2
96	Caln1	Integrity of Golgi	CALN1
97	Ddhd2	Integrity of Golgi	DDHD2
98	Dnmbp	Integrity of Golgi	DNMBP
99	Rab30	Integrity of Golgi	RAB30
100	Rab9	Integrity of Golgi	RAB9A
101	Sar1b	Integrity of Golgi	SAR1B
102	Tgoln1	Integrity of Golgi
103	Tmed5	Integrity of Golgi	TMED5
104	Osbpl11	Intracellular oxysterols receptors	OSBPL11
105	Osbpl3	Intracellular oxysterols receptors	OSBPL3
106	Acot1	Lipid mobilisation	ACOT1
107	Lipa	Lipid mobilisation	LIPA
108	Lpin2	Lipid mobilisation	LPIN2
109	Mgll	Lipid mobilisation	MGLL
110	Pla2g6	Lipid mobilisation	PLA2G6
111	Pnpla2	Lipid mobilisation	PNPLA2
112	Agpat6 (Gpat4)	Lipid storage	GPAT4
113	Agpat9 (Gpat3)	Lipid storage	GPAT3
114	Cidec	Lipid storage	CIDEC
115	Fitm1	Lipid storage	FITM1
116	Plin2	Lipid storage	PLIN2
117	Plin4	Lipid storage	PLIN4
118	Plin5	Lipid storage	PLIN5
119	Ptpla	Lipid storage	HACD1
120	Cd36	Lipids transporters and carriers	CD36
121	Fabp4	Lipids transporters and carriers	FABP4
122	Mttp	Lipids transporters and carriers	MTTP
123	A1cf	Lipoproteins	A1CF
124	Vldlr	Lipoproteins	VLDLR
125	Aldh3a2	Microsomal FA oxidation	ALDH3A2
126	Cyp4a10	Microsomal FA oxidation	CYP4A11
127	Cyp4a14	Microsomal FA oxidation
128	Cyp4a31	Microsomal FA oxidation	CYP4A22
129	Slc25a20	Mitochondrial carriers	SLC25A20
130	Slc25a30	Mitochondrial carriers	SLC25A30
131	Slc25a32	Mitochondrial carriers	SLC25A32
132	Slc25a34	Mitochondrial carriers	SLC25A34
133	Slc25a42	Mitochondrial carriers	SLC25A42
134	Slc25a46	Mitochondrial carriers	SLC25A46
135	Acacb	Mitochondrial β-oxidation	ACACB
136	Acad11	Mitochondrial β-oxidation	ACAD11
137	Acadl	Mitochondrial β-oxidation	ACADL
138	Acadm	Mitochondrial β-oxidation	ACADM
139	Acot2	Mitochondrial β-oxidation	ACOT2
140	Acsl1	Mitochondrial β-oxidation	ACSL1
141	Acsl5	Mitochondrial β-oxidation	ACSL5
142	Cox6b2	Mitochondrial β-oxidation	COX6B2
143	Cpt2	Mitochondrial β-oxidation	CPT2
144	Crat	Mitochondrial β-oxidation	CRAT
145	Decr1	Mitochondrial β-oxidation	DECR1
146	Eci1	Mitochondrial β-oxidation	ECI1
147	Etfdh	Mitochondrial β-oxidation	ETFDH
148	Hadha	Mitochondrial β-oxidation	HADHA
149	Hmgcs2	Mitochondrial β-oxidation	HMGCS2
150	Pdk4	Mitochondrial β-oxidation	PDK4
151	Adcy6	Neurotransmission	ADCY6
152	Arsa	Neurotransmission	ARSA
153	Chrna2	Neurotransmission	CHRNA2
154	Clstn3	Neurotransmission	CLSTN3
155	Enc1	Neurotransmission	ENC1
156	Gmfb	Neurotransmission	GMFB
157	Mtnr1a	Neurotransmission	MTNR1A
158	Nln	Neurotransmission	NLN
159	Qpct	Neurotransmission	QPCT
160	Rtn4	Neurotransmission	RTN4
161	Sema5b	Neurotransmission	SEMA5B
162	Slc22a3	Neurotransmission	SLC22A3
163	Slc6a9	Neurotransmission	SLC6A9
164	Snrk	Neurotransmission	SNRK
165	Synpo	Neurotransmission	SYNPO
166	Tenm3	Neurotransmission	TENM3
167	Trpv2	Neurotransmission	TRPV2
168	Unc119	Neurotransmission	UNC119
169	Aco2	Other mitochondrial functions	ACO2
170	Chchd4	Other mitochondrial functions	CHCHD4
171	Chdh	Other mitochondrial functions	CHDH
172	Gpam	Other mitochondrial functions	GPAM
173	Gpcpd1	Other mitochondrial functions	GPCPD1
174	Gpd1	Other mitochondrial functions	GPD1
175	Gpd2	Other mitochondrial functions	GPD2
176	Grpel2	Other mitochondrial functions	GRPEL2
177	Mfn2	Other mitochondrial functions	MFN2
178	Timm9	Other mitochondrial functions	TIMM9
179	Abcd3	Peroxisomal membrane & biogenesis	ABCD3
180	Idh1	Peroxisomal membrane & biogenesis	IDH1
181	Lonp2	Peroxisomal membrane & biogenesis	LONP2
182	Pex1	Peroxisomal membrane & biogenesis	PEX1
183	Pex11a	Peroxisomal membrane & biogenesis	PEX11A
184	Pex13	Peroxisomal membrane & biogenesis	PEX13
185	Pex14	Peroxisomal membrane & biogenesis	PEX14
186	Pex16	Peroxisomal membrane & biogenesis	PEX16
187	Pex19	Peroxisomal membrane & biogenesis	PEX19
188	Pex3	Peroxisomal membrane & biogenesis	PEX3
189	Pex5	Peroxisomal membrane & biogenesis	PEX5
190	Pxmp4	Peroxisomal membrane & biogenesis	PXMP4
191	Tmem135	Peroxisomal membrane & biogenesis	TMEM135
192	Tysnd1	Peroxisomal membrane & biogenesis	TYSND1
193	Zfand6	Peroxisomal membrane & biogenesis	ZFAND6
194	Acaa1a	Peroxisomal β-oxidation	ACAA1
195	Acaa1b	Peroxisomal β-oxidation	ACAA1
196	Acot12	Peroxisomal β-oxidation	ACOT12
197	Acot3	Peroxisomal β-oxidation
198	Acot4	Peroxisomal β-oxidation	ACOT4
199	Acot5	Peroxisomal β-oxidation
200	Acot8	Peroxisomal β-oxidation	ACOT8
201	Acox1	Peroxisomal β-oxidation	ACOX1
202	Crot	Peroxisomal β-oxidation	CROT
203	Decr2	Peroxisomal β-oxidation	DECR2
204	Ech1	Peroxisomal β-oxidation	ECH1
205	Ehhadh	Peroxisomal β-oxidation	EHHADH
206	Hacl1	Peroxisomal β-oxidation	HACL1
207	Hsd17b4	Peroxisomal β-oxidation	HSD17B4
208	Mlycd	Peroxisomal β-oxidation	MLYCD
209	Adipor2	Regulation of metabolism	ADIPOR2
210	Fgf21	Regulation of metabolism	FGF21
211	Lepr	Regulation of metabolism	LEPR
212	Me1	Regulation of metabolism	ME1
213	Adh7	Retinoid metabolism	ADH7
214	Retsat	Retinoid metabolism	RETSAT
215	Mogat1	Synthesis of lipid precursors	MOGAT1
216	Jun	Transcription factors	JUN
217	Klf10	Transcription factors	KLF10
218	Nr1i2	Transcription factors	NR1I2
219	Rbpms	Transcription factors	RBPMS
220	Sp3	Transcription factors	SP3
221	Ubp1	Transcription factors	UBP1
222	Chpt1	Vesicular trafficking	CHPT1
223	Mrap	Vesicular trafficking	MRAP
224	Myo5b	Vesicular trafficking	MYO5B
225	Pctp	Vesicular trafficking	PCTP
226	Pllp	Vesicular trafficking	PLLP
227	Rab43	Vesicular trafficking	RAB43
228	Sgk2	Vesicular trafficking	SGK2
229	Stk16	Vesicular trafficking	STK16
